# Supplementary material for: Nutritional Adequacy and Dietary Assessment Approaches in Institutionalised Older Adults Living in Long-Term Care Settings: A Systematic Review (2004–2024)
Source: Nutrients. 2025 Dec 23;18(1):54. doi: 10.3390/nu18010054 (PMC12788021; doi:10.3390/nu18010054)
Supplement: Supplementary file 1 [file nutrients-18-00054-s001.zip]

Archive with 2 entries (2 files):
- Supplementary_Table_S1_PRISMA_Checklist_revised2.pdf
- Supplementary_Table_S2_Search_Strategy_revised2.pdf
